# Supplementary material for: Nanoparticle-Delivered Rutin Prevents Metabolic and Oxidative Imbalance in Obesity Triggered by a High-Fat Diet: In Vivo and In Silico Studies
Source: Biomedicines. 2025 Aug 29;13(9):2106. doi: 10.3390/biomedicines13092106 (PMC12467026; doi:10.3390/biomedicines13092106)
Supplement: Supplementary file 1 [file biomedicines-13-02106-s001.zip]

Archive with 1 entries (1 files):
- biomedicines-3808138-supplementary.pdf
